# Supplementary material for: Chain Formation during Hydrogen Loss and Reconstruction in Carbon Nanobelts
Source: Nanomaterials (Basel). 2022 Jun 16;12(12):2073. doi: 10.3390/nano12122073 (PMC9230630; doi:10.3390/nano12122073)
Supplement: Supplementary file 1 [file nanomaterials-12-02073-s001.zip]

Archive with 1 entries (1 files):
- nanomaterials-1747107-supplementary.pdf
